# Supplementary material for: The Transcriptional Regulator Prdm1 Is Essential for the Early Development of the Sensory Whisker Follicle and Is Linked to the Beta-Catenin First Dermal Signal
Source: Biomedicines. 2022 Oct 20;10(10):2647. doi: 10.3390/biomedicines10102647 (PMC9599752; doi:10.3390/biomedicines10102647)
Supplement: Supplementary file 1 [file biomedicines-10-02647-s001.zip]

Archive with 1 entries (1 files):
- biomedicines-1936530-supplementary-uplated.pdf
